# Supplementary material for: Wireless neuromodulation in vitro and in vivo by intrinsic TRPC-mediated magnetomechanical stimulation
Source: Commun Biol. 2022 Nov 2;5:1166. doi: 10.1038/s42003-022-04124-y (PMC9630493; doi:10.1038/s42003-022-04124-y)
Supplement: Supplementary file 4 — Supplementary Data 1 [file 42003_2022_4124_MOESM4_ESM.xlsx]

## Sheet: Figure 1f
6% H2O w/ PMAO		6% H2O w/o PMAO		8% H2O w/ PMAO		8% H2O w/o PMAO
MND	HND	MND	HND	MND	HND	MND	HND
288	293	291	246	269	183	223	223
294	302	282	325	190	206	243	198
244	302	268	218	220	182	207	236
267	303	284	302	198	218	200	208
208	200	236	296	218	222	228	227
234	258	285	282	216	170	168	216
295	297	292	270	201	208	188	208
230	301	272	291	207	180	226	231
297	279	293	318	171	253	222	241
303	297	302	280	187	241	219	222

## Sheet: Figure 1g
6% H2O w/ PMAO		6% H2O w/o PMAO		8% H2O w/ PMAO		8% H2O w/o PMAO
MND	HND	MND	HND	MND	HND	MND	HND
29.09	36.86	31	32.6	8.5	13.2	17.8	18.3
36.9	26.03	33.9	30	9.3	21.8	14.4	15.1
25.47	25.83	24.8	23.7	14.2	14.5	12.1	18.8
30.23	34.06	28.7	28.7	11.5	7.1	28.2	17.3
40.74	28.54	39.8	30.6	13.2	12.1	20.1	18.2
35.46	34.05	33.5	32.3	13.7	10.3	13.4	18.1
28.26	29.45	30.4	28.4	8.2	8.2	13.5	21.5
31.59	24.86	28.6	30.8	13.3	16.9	10.4	21.7
27.91	33.13	26.3	31.4	12.7	6.4	11.8	15.4
38.43	25.77	38.3	24.6	15.6	9.3	11.2	18.4

## Sheet: Figure 1i
MND	HND
-66.5	-55.9
-68.5	-53.6
-64	-51.3
-45.4	-69.9
-45.3	-64.3
-48.1	-63.4
-48.6	-40.7
-51.3	-41.5
-53.1	-41.1
-53.5
-54.4
-54.9

## Sheet: Figure 2h
MND	HND
0.550455	0.0229043
10.2661	-0.405247
17.5917	-0.286833
3.41308	0.184955
1.05646	2.35479
14.4708	0.4015
12.0134	3.3516
18.4955	0.651975
22.8786	6.79
58.677	3.08416
8.84974	2.81283
8.99044	-0.530996
5.82159	0.379181
5.44647
58.677
46.3957
3.33141
0.881464
6.01331

## Sheet: Figure 2m
0 mT				10 mT				20 mT				30 mT				40 mT				50 mT
1 Hz	5 Hz	10 Hz	20 Hz	1 Hz	5 Hz	10 Hz	20 Hz	1 Hz	5 Hz	10 Hz	20 Hz	1 Hz	5 Hz	10 Hz	20 Hz	1 Hz	5 Hz	10 Hz	20 Hz	1 Hz	5 Hz	10 Hz	20 Hz
1.58499	4.88	4.37	8.99	2.63343	4.43	3.18	5.08	1.1813	4.55	0.709	5.06	0.294761	4.62	1.9	17.8	7.32473	8.16	2.52	6.03	0.485336	5.09	17.9	8.91
0.907497	-0.0257	0.182	1.1	0.731221	16.9	0.595	2.04	1.01495	2.39	1.52	5.38	1.50084	13.5	1.64	4.74	0.999593	7.57	2.88	2.86	1.26672	0.445	1.07	-0.157
0.966572	0.13	5.09	3.2	1.24654	1.19	4.69	3.87	0.802218	1.25	2.58	3.53	0.254888	9.26	1.71	2.35	1.04364	27.7	1.37	5.46	0.188265	278	1.11	0.932
4.45412	1.14	3.89	3.74	4.14411	0.694	4.56	1.18	0.919506	1.38	1.82	5.17	2.85787	24.9	0.977	-0.0944	0.982534	4.56	1.33	2.34	7.4784	0.395	1.13	5.82
3.75834	3.99	3.52	2.43	4.25782	3.28	4.32	1.1	3.50762	1.59	2.98	9.62	2.38092	6.81	1.07	3.15	1.60303	3.85	0.127	1.26	1.01257	1.72	0.677	4.27
1.25657	6.64	2.24	0.663	1.99833	3.48	3.17	2.36	1.80324	1.28	1.43	8.05	1.26903	0.584	0.592	5.81	0.831739	4.3	0.527	7.15	0.446901	9.47	5.73	25
1.58004	0.452	2.26	1.49	3.27855	2.15	4.12	1.68	3.25994	3.68	2.78	0.815	6.67977	22.1	2.08	2.18	1.64867	26.8	1.27	1.89	1.795	114	0.602	17.2
4.22722	9.94	7.17	0.852	4.21433	10.7	8.11	5.8	1.91309	12.3	6.85	3.53	1.78272	3.52	7.15	1.94	0.542772	5.92	13.2	3.24	5.19126	7.51	74.4	0.834
3.23711	5.63	1.52	0.579	-0.0282003	12.4	2.46	1.19	-0.197594	3.97	2.9	2.26	-0.18763	1.97	1.08	12	-0.124045	14.2	0.451	14.7	0.227197	5.82	4.22	103
4.94917	2.76	-0.0382	9.23	5.36335	7.1	0.0715	9.52	1.73909	4.88	-0.0489	2.1	2.65805	0.3	-0.0896	13.3	3.09223	6.92	10.7	5.54	7.68767	4.67	10.5	53.8
3.73796	4.03	0.894	8.55	3.09624	10.1	2.09	6.83	1.20716	16.4	2.62	2.19	2.78718	10.1	10.1	5.07	3.27512	8.31	10.2	3.93	5.91472	5.84	82	7.1
3.11014	0.39	4.23	10.8	2.699	1.61	3.76	7.56	0.198014	3.12	-0.108	5.37	2.26648	6.43	0.496	7.62	1.25048	7.75	7	4.85	6.83977	2.22	17.7	15.3
1.56259	7.89	7.96	10.2	1.16203	5.6	9.44	4.49	0.162793	10.7	5.53	9.99	0.0990581	8.86	8.47	8.06	0.190214	5.34	0	6.45	0.764443	2.88	3.56	2.04
2.25316	1.56	7.17	5.26	1.55838	5.19	8.11	5.15	0.360445	7.79	6.85	2.3	1.16462	11.6	7.15	1.69	0.434093	2.54	13.2	0.567	4.87437	4.74	74.4	1.91
3.21748	0.841	1.52	3.29	3.13622	4.35	2.46	2.92	0.880181	3.2	2.9	2.64	3.26605	24.4	1.08	2.28	1.83558	1.96	0.451	2.35	3.20099	0.899	4.22	3.98
3.97975	4.2	-0.0382	10.9	3.55191	10.5	0.0715	0.589	0.444373	8.29	-0.0489	1.57	3.12944	8.18	-0.0896	1.63	2.89545	18.6	10.7	14.4	7.11858	12.9	10.5	3.35
1.33311	6.65	0.894	5.55	1.46846	3.76	2.09	4	0.55892	1.16	2.62	1.38	0.829219	15.4	10.1	1.62	1.5017	7.38	10.2	2.73	1.22159	2.28	82	3.32
6.65792	0.637	4.23	4.22	0.592131	0.247	3.76	3.51	0.941045	0.909	-0.108	3.51	0.836018	4.11	0.496	2.96	1.13646	0.304	7	2.66	3.22658	0.391	17.7	6.26
1.05263	6.6	7.96		1.93741	9.04	9.44		0.686641	0.895	5.53		0.166821	2	8.47		0.350839	0.577	34.6		0.537485	0.333	3.56
0.949295	1.93			1.34442	1.04			3.81765	1.4			0.81735	2.43			2.16395	2.4			1.55896	1.77
0.392893	0.183			0.247226	-0.0715			0.254662	-0.0331			-0.00989162	0.367			-0.11675	-0.319			-0.00355469	-0.517
0.0120225	-0.0211			3.91737	0.257			4.09482	-0.13			5.22116	0.201			2.33309	0.648			2.5379	0.892
0.0358645	0.0545			0.13518	-0.12			0.483974	-0.0729			0.355192	0.179			0.316778	-0.173			0.218844	-0.58
1.58499	-0.0377			2.63343	0.342			1.1813	0.989			0.294761	0.38			7.32473	0.37			0.485336	0.411
3.27453	0.649			2.53639	0.699			1.86422	3.07			1.7233	1.45			0.537777	5.46			1.86488	1.06
0.907497	5.12			0.731221	6.65			1.01495	3.76			1.50084	16			0.999593	12			1.26672	26.2
0.966572	2.86			1.24654	0.908			0.802218	1.32			0.254888	0.852			1.04364	1.65			0.188265	3.67
3.15544	4.71			3.06675	2.87			2.64331	6.7			2.5538	2.77			1.58621	6.11			2.82518	0.245
2.45648	6.26			1.71841	5.05			0.354529	3.04			0.851938	7.85			0.38001	9.42			0.0818459	5.11
4.45412	6.22			4.14411	6.21			0.919506	3.38			2.85787	6.16			0.982534	6.37			7.4784	7.92
3.75834				4.25782				3.50762				2.38092				1.60303				1.01257
1.25657				1.99833				1.80324				1.26903				0.831739				0.446901
1.58004				3.27855				3.25994				6.67977				1.64867				1.795
4.22722				4.21433				1.91309				1.78272				0.542772				5.19126
3.23711				-0.0282003				-0.197594				-0.18763				-0.124045				0.227197
4.94917				5.36335				1.73909				2.65805				3.09223				7.68767
3.73796				3.09624				1.20716				2.78718				3.27512				5.91472
3.11014				2.699				0.198014				2.26648				1.25048				6.83977
1.56259				1.16203				0.162793				0.0990581				0.190214				0.764443
2.25316				1.55838				0.360445				1.16462				0.434093				4.87437
3.21748				3.13622				0.880181				3.26605				1.83558				3.20099
3.97975				3.55191				0.444373				3.12944				2.89545				7.11858
6.29118				5.17208				0.538578				2.44934				0.984717				9.48678
7.18809				7.18016				0.559826				3.84358				2.7844				11.5839
6.06184				5.95808				1.12332				3.21983				1.19378				11.7371
6.06184				5.95808				1.12332				3.21983				1.19378				11.7371

## Sheet: Figure 3e
1 Hz	5 Hz	10 Hz	20 Hz
1.83	1.66	25.6	8.63
9.11	-1.06	105	6.16
5.23	-2.15	18.8	8.49
5.58	-2.01	58.7	63.6
9.3	11	46.4	7.47
44.3	10.9	46.3	29.2
1.77	7.06	44.5	80.9
0.824	11.8	32	11.2
7.37	1.71	22.2	14.5
3.08	3.49	32.4	68.2
2.74	13.7	3.5	22
0.782	5.05	22.9	20
2.69	12.8	22.6	27.9
2.94	17.6	20.8	2.94
0.3	-1.06	8.15	13.5
5.54	-1.52	18.5	11.2
3.48	2.42	18.1	7.53
5.68	3.67	17.2	31.1
4.26	11.8	12	13.6
11.3	82.5	0.55	9.6
3.38	12.1	14	11
1.01	13.6	8.85	8.34
6.87	1.66	12.8	9.81
16.1	3.75	13.2	4.12
6.75	8.34	12.2	7.23
1.04	2.14	5.59	0.928
1.92	3.78	5.66	2.6
1.31	5.4	3.13	4.33
10.3	3.69	7.75	1.32
2.41	3.18	6.74	1.24
32.8	5.11	8.42	6.24
8.32	4.94	8.02	6.81
	19.7569	2.52	5.77
	16.8668	8.31	2.64
	4.91456	8.42
	14.9484	8.02
	0.277627	2.52
	1.60687	4.22
	0.729894	1.8
	3.65258	6.15
	7.01153	6.87
	4.90238	1.87
	2.36077	6.18
	0.154372	1.87
	6.69666	3.17
	6.17286	1.68961
	0.898813	1.16882
	0.489786	1.40391
	1.58336	2.11035
	2.52483	4.28198
	4.36304	0.354273
		1.35479

## Sheet: Figure 3f
1 Hz	5 Hz	10 Hz	20 Hz
0	40	42.8571	33.3333
20	40	42.8571	33.3333
20	40	42.8571	33.3333
20	40	50	33.3333
20	16.6667	50	33.3333
20	16.6667	50	25
1Hz		5Hz		10Hz		20Hz
Total cells	Activated cells	Total cells	Activated cells	Total cells	Activated cells	Total cells	Activated cells
7	0	5	2	7	3	6	2
5	1	5	2	7	3	6	2
5	1	5	2	7	3	6	2
5	1	5	2	8	4	6	2
5	1	6	1	8	4	6	2
5	1	6	1	8	4	4	1

## Sheet: Figure 3h
1 Hz		5 Hz		10 Hz		20 Hz
MND	HND	MND	HND	MND	HND	MND	HND
3.7037	3.33333	4	2.5	5.88235	3.125	4.7619	2.22222
5.55556	3.44828	4.16667	2.5641	4.16667	3.22581	4.54545	2.77778
3.125	3.57143	4	2.5641	3.84615	3.33333	5.55556	2.7027
3.44828	3.7037	3.57143	2.77778	5.26316	3.125	5.26316	2.85714
1.88679	3.57143	2.94118	2.7027	2.32558	3.0303	2.5	2.94118
1Hz				5Hz				10Hz				20Hz
MND		HND		MND		HND		MND		HND		MND		HND
Total cells	Dead cells	Total cells	Dead cells	Total cells	Dead cells	Total cells	Dead cells	Total cells	Dead cells	Total cells	Dead cells	Total cells	Dead cells	Total cells	Dead cells
27	1	30	1	25	1	40	1	17	1	32	1	21	1	45	1
18	1	29	1	24	1	39	1	24	1	31	1	22	1	36	1
32	1	28	1	25	1	39	1	26	1	30	1	18	1	37	1
29	1	27	1	28	1	36	1	19	1	32	1	19	1	35	1
106	2	28	1	102	3	37	1	86	2	33	1	80	2	34	1

## Sheet: Figure 4e
Control	SKF-96365	GsMTx4	d-GsMTx4	2-APB
25.6	9.47	3.56901	8.18162	5.23
105	0.746	4.50817	3.02418	-0.788
18.8	3.79	4.1635	4.15557	1.33
58.7	16.3	0.391227	4.64427	-0.596
46.4	8.21	0.708664	6.94753	-1.12
46.3	3.71	0.0307197	7.71525	-0.139
44.5	7.92	0.231807	1.44813	-0.188
32	13.9	2.44682	6.59658	-0.681
22.2	3	3.34418	0.917352	1.09
32.4	13.9	5.89131	6.16533	4.42
3.5	7.92	2.09301	0.88978	0.794
22.9	10.4	2.16436	7.18402	2.49
22.6	4.45	3.32524	5.80581	-0.762
20.8	3.99	1.01435	6.2337	0.951
8.15	4.42	4.92591	5.69156	-1.8
18.5	5.31	4.2339	5.54528	3.14
18.1	5.9	10.2182	5.47692	0.206
17.2	0.974	3.50555	2.52331	3.19
12	2.99	5.66999	4.998	3.35
0.55	5.72			0.489
14	5.56			-0.097
8.85	5.71			-0.926
12.8	1.1			-0.0428
13.2	2.65			2.67
12.2	0.0689			-0.667
5.59	0.101			-0.635
5.66				-0.323
3.13				-0.314
7.75				-0.577
6.74				0.845
8.42				0.196
8.02				1.32
2.52				6.97
8.31				8.63
8.42				5.94
8.02				1.86
2.52
4.22
1.8
6.15
6.87
1.87
6.18
1.87
3.17
1.68961
1.16882
1.40391
2.11035
4.28198
0.354273
1.35479

## Sheet: Figure 4f
Control	SKF-96365	GsMTx4	d-GsMTx4	2-APB
42.8571	0	33.3333	33.3333	16.6667
42.8571	0	0	0	0
42.8571	0	0	0	0
50	0	0	0	0
50	0	0	0	0
50	2.27273	0	0	0
Control		SKF-96365		GsMTx4		d-GsMTx4		2-APB
Total cells	Activated cells	Total cells	Activated cells	Total cells	Activated cells	Total cells	Activated cells	Total cells	Activated cells
7	3	5	0	3	1	3	1	6	1
7	3	5	0	4	0	4	0	7	0
7	3	5	0	3	0	3	0	7	0
8	4	3	0	3	0	3	0	6	0
8	4	4	0	3	0	3	0	5	0
8	4	4	1	3	0	3	0	5	0

[truncated: 21 more sheets: Figure 5f, Figure 5g, Figure 7g, Figure 7h, Figure 7i, Figure 7j, Figure 7k, Figure 7l, Figure s2d, Figure s2e, Figure s2f, Figure s4a, Figure s4b, Figure s4c, Figure s4d, Figure s5a, Figure s5b, Figure s5c, Figure s5d, Figure s8c …]
